# Supplementary material for: Drosophila-associated bacteria differentially shape the nutritional requirements of their host during juvenile growth
Source: PLoS Biol. 2020 Mar 20;18(3):e3000681. doi: 10.1371/journal.pbio.3000681 (PMC7112240; doi:10.1371/journal.pbio.3000681)
Supplement: S1 Table — ApWJL, A. pomorumWJL; f/i, targeted amino acid biosynthesis is feasible/impossible in a depleted medium; LpNC8, L. plantarumNC8. (XLSX) [file pbio.3000681.s004.xlsx]

## Sheet: Feuil1
Table S1. Inference from genomic analysis of the biosynthetic capabilities for amino acids production in A. pomorumWJL (ApWJL), L. plantarumNC8 (LpNC8) and D. melanogaster (Dm). f / i = targeted amino acid biosynthesis is feasible / impossible in a depleted medium
Main precursors	Targeted Amino acids	ApWJL	LpNC8	Dm
3P-Glycerate (Glycolysis)	Ser	f	f	f
Ser	Gly	f	f	f
Ser + H2S	Cys	f	i: lacking 1.8.4.8 and 1.8.4.2 in the assimilatory sulfate reduction pathway	f
2-oxoglutarate (TCA cycle)	Glu	f	f	f
Glu	Gln	f	f	f
Glu	Pro	f	f	f
Asp	Asn	f	f	f
Glu+ pyruvate	Ala	f	f: main (putative 2.6.1.2 dapC)	f
Val + pyruvate	Ala	i	i: secondary (lacking 2.6.1.66)	f
Cys	Ala	f/i	f/i: secondary, low or no rate (2.8.1.7)	f/i
Asp	Ala	f	i: secondary (lacking (4.1.1.12)	i
Oxa2 + Glu	Asp	f	f: main (3 candidate genes 2.6.1.1.)	f
Asn	Asp	f	f: secondary (3.5.1.1)	f
fumarate	Asp	f	f: secondary (4.3.1.1)	i
arogenate	Asp	f	f: secondary (2.6.1.78)	i
Glu	Arg	f	i: main (lacking 3.5.1.16)	i
Glu	Arg	f	f: secondary (2.3.1.35)
Asp	Thr	f	f	i
Asp + Cys	Met	f	i/f: main (putative 4.4.1.13)	i
Asp	Lys	f	f	i
pyruvate	Val, Ile, Leu	f	i: main (lacking 1.1.1.86, 4.2.1.9, 2.3.3.13 and 4.2.1.33)	i
PRPP	His	f	f	i
D-erythrose-4P + PEP	Trp	f	f	i
Eryth4P +PEP	Phe	f	i: main (lacking 4.2.1.51)	i
L-arogenate	Phe	f	f: secondary (2.5.1.47)	i
D-erythrose-4P+ PEP	Tyr	f	f	i
