# Supplementary material for: Drosophila-associated bacteria differentially shape the nutritional requirements of their host during juvenile growth
Source: PLoS Biol. 2020 Mar 20;18(3):e3000681. doi: 10.1371/journal.pbio.3000681 (PMC7112240; doi:10.1371/journal.pbio.3000681)
Supplement: S2 Table — ApWJL, A. pomorumWJL; f/i: targeted vitamin biosynthesis is feasible/impossible in a depleted medium; LpNC8, L. plantarumNC8. (XLSX) [file pbio.3000681.s005.xlsx]

## Sheet: Feuil1
Table S2. Inference from genomic analysis of the biosynthetic capabilities for vitamins production in A. pomorumWJL (ApWJL), L. plantarumNC8 (LpNC8) and D. melanogaster (Dm). f / i = targeted vitamin biosynthesis is feasible / impossible in a depleted medium
Main precursors	Targeted Vitamins	ApWJL	LpNC8	Dm
fatty acids	Biotin	f	i: lacking all the pathway	i
GTP + chorismate	Folate	f	f	i
Asp	Nicotinate	i (lacking 1.4.3.16)	i (lacking 1.4.3.16, 2.5.1.72)	i
Quinolinate	Nicotinate	f	f	f
Val + beta-Ala	Pantothenate	f	i: lacking (2.1.2.11, 6.3.2.1)	f
Erythrose-4P	Pyridoxine	i	i	i
Thr	Pyridoxine	f: (speculative 3.1.3.3)	f: (speculative 3.1.3.3)	i
GTP	Riboflavin	f	f	i
Pyrimidine + Cys	Thiamin	f	f	i
Gly	Choline	i	i	i
Glu-6P	myo-Inositol	i	i	f
ribose-5P	Inosine	f	f	f
Glu + PRPP	Uridine	f	f	f
Gly + succinyl-CoA	Hemes	f	i	i
chorismate + octaprenyl-PP	Ubiquinone	i	i	i
acetylCoA
	Ubiquinone	i	i	f
